# Supplementary material for: Megalin Orchestrates FcRn Endocytosis and Trafficking
Source: Cells. 2022 Dec 22;12(1):53. doi: 10.3390/cells12010053 (PMC9818419; doi:10.3390/cells12010053)
Supplement: Supplementary file 1 [file cells-12-00053-s001.zip]

Archive with 1 entries (1 files):
- cells-2019895-Supplemnetary Materials.pdf
